# Supplementary material for: Nitric Oxide Trickle Drives Heme into Hemoglobin and Muscle Myoglobin
Source: Cells. 2022 Sep 12;11(18):2838. doi: 10.3390/cells11182838 (PMC9496899; doi:10.3390/cells11182838)
Supplement: Supplementary file 1 [file cells-11-02838-s001.zip]

Archive with 1 entries (1 files):
- cells-1917775-supplementary.pdf
